# Supplementary material for: Primaquine Inhibits the Endosomal Trafficking and Nuclear Localization of EGFR and Induces the Apoptosis of Breast Cancer Cells by Nuclear EGFR/Stat3-Mediated c-Myc Downregulation
Source: Int J Mol Sci. 2021 Nov 30;22(23):12961. doi: 10.3390/ijms222312961 (PMC8657416; doi:10.3390/ijms222312961)
Supplement: Supplementary file 1 [file ijms-22-12961-s001.zip]

Archive with 1 entries (1 files):
- ijms-1477137-supplementary.pdf
